# Supplementary material for: A novel anoikis-related prognostic signature associated with prognosis and immune infiltration landscape in clear cell renal cell carcinoma
Source: Front Genet. 2022 Oct 19;13:1039465. doi: 10.3389/fgene.2022.1039465 (PMC9627172; doi:10.3389/fgene.2022.1039465)
Supplement: Supplementary file 1 [file Table1.XLSX]

## Sheet: Sheet1
CEACAM5
MYBBP1A
CHEK2
CRYBA1
SIK1
TLE5
E2F1
AKT1
DAPK2
MTOR
BRMS1
ITGA5
ITGB1
MCL1
CEACAM6
NOTCH1
NTRK2
PTRH2
PDK4
PIK3CA
ZNF304
PTK2
BCL2
SNAI2
SRC
STK11
MAP3K7
TFDP1
TLE1
TSC2
ANKRD13C
IKBKG
CAV1
BMF
